# Supplementary material for: Effect of a Phytochemical-Rich Olive-Derived Extract on Anthropometric, Hematological, and Metabolic Parameters
Source: Nutrients. 2024 Sep 11;16(18):3068. doi: 10.3390/nu16183068 (PMC11435251; doi:10.3390/nu16183068)
Supplement: Supplementary file 1 [file nutrients-16-03068-s001.zip]

Archive with 1 entries (1 files):
- nutrients-3161072-supplementary.pdf
